# Supplementary material for: Taohong Siwu Decoction Regulates Cell Necrosis and Neuroinflammation in the Rat Middle Cerebral Artery Occlusion Model
Source: Front Pharmacol. 2021 Aug 10;12:732358. doi: 10.3389/fphar.2021.732358 (PMC8384077; doi:10.3389/fphar.2021.732358)
Supplement: Supplementary file 1 [file DataSheet1.xlsx]

## Sheet: Neurofunctional score
	Neurofunctional score
Sham	MCAO	MCAO+THSWD					Avg	SD	p value
0	2	1				sham	0	0
0	2	1				MCAO	2.75	0.452267	0	p<0.01，#	compared with sham
0	2	2				MCAO+THSWD	1.66667	0.492366	0.046	p<0.05，**	compared with MCAO
0	3	2
0	3	2
0	3	1
0	3	2
0	3	1
0	3	2
0	3	2
0	3	2
0	3	2

## Sheet: Elisa-TNF-R
TNF-a
检测样本对应表：
	1	2	3	4	5	6	7	8	9	10	11	12
A	S5	S5	S4	S4	S3	S3	S2	S2	S1	S1	S0	S0
B	sham-1	sham-2	sham-3	sham-4	sham-5	sham-6	sham-7	sham-8	sham-9	sham-10	sham-11	sham-12
C	MCAO-1	MCAO-2	MCAO-3	MCAO-4	MCAO-5	MCAO-6	MCAO-7	MCAO-8	MCAO-9	MCAO-10	MCAO-11	MCAO-12
D	MCAO+THSWD-1	MCAO+THSWD-2	MCAO+THSWD-3	MCAO+THSWD-4	MCAO+THSWD-5	MCAO+THSWD-6	MCAO+THSWD-7	MCAO+THSWD-8	MCAO+THSWD-9	MCAO+THSWD-10	MCAO+THSWD-11	MCAO+THSWD-12
检测样本吸光度值(OD450)：
	1	2	3	4	5	6	7	8	9	10	11	12
A	1.869	1.913	1.121	1.096	0.512	0.506	0.267	0.259	0.163	0.178	0.087	0.092
B	0.266	0.223	0.203	0.214	0.253	0.212	0.273	0.256	0.234	0.24	0.266	0.248
C	0.453	0.535	0.501	0.511	0.495	0.46	0.53	0.464	0.495	0.562	0.509	0.545
D	0.271	0.306	0.288	0.321	0.334	0.309	0.27	0.307	0.312	0.283	0.288	0.283
标准曲线分析
平均OD450		浓度（pg/mL）
S5	1.891	320
S4	1.1085	160
S3	0.509	80
S2	0.263	40
S1	0.1705	20
S0	0.0895	0
	检测样品实际浓度（pg/mL）
	1	2	3	4	5	6	7	8	9	10	11	12
A	S5	S5	S4	S4	S3	S3	S2	S2	S1	S1	S0	S0
B	169.867	133.13	116.043	125.441	158.761	123.732	175.848	161.324	142.528	147.654	169.867	154.489
C	329.631	399.687	370.639	379.183	365.513	335.611	395.416	339.028	365.513	422.755	377.474	408.231
D	174.139	204.041	188.663	216.856	227.963	206.604	173.285	204.895	209.167	184.391	188.663	184.391
		Avg(pg/ml)	SD	p value
	sham	148.224	20.0837
	MCAO	374.057	29.4292	6.62841e-05	p<0.01,#	compared with sham
	MCAO+THSWD	196.922	17.1812	6.44612e-05	p<0.01,*	compared with MCAO

## Sheet: Elisa-mcp-1
Mcp-1
检测样本对应表：
	1	2	3	4	5	6	7	8	9	10	11	12
A	S5	S5	S4	S4	S3	S3	S2	S2	S1	S1	S0	S0
B	sham-1	sham-2	sham-3	sham-4	sham-5	sham-6	sham-7	sham-8	sham-9	sham-10	sham-11	sham-12
C	MCAO-1	MCAO-2	MCAO-3	MCAO-4	MCAO-5	MCAO-6	MCAO-7	MCAO-8	MCAO-9	MCAO-10	MCAO-11	MCAO-12
D	MCAO+THSWD-1	MCAO+THSWD-2	MCAO+THSWD-3	MCAO+THSWD-4	MCAO+THSWD-5	MCAO+THSWD-6	MCAO+THSWD-7	MCAO+THSWD-8	MCAO+THSWD-9	MCAO+THSWD-10	MCAO+THSWD-11	MCAO+THSWD-12
检测样本吸光度值(OD450)：
	1	2	3	4	5	6	7	8	9	10	11	12
A	1.998	2.001	1.218	1.187	0.578	0.537	0.269	0.271	0.132	0.159	0.087	0.064
B	0.277	0.326	0.264	0.274	0.246	0.328	0.285	0.268	0.301	0.265	0.327	0.272
C	0.555	0.569	0.571	0.586	0.514	0.513	0.541	0.583	0.584	0.576	0.529	0.518
D	0.393	0.363	0.435	0.421	0.335	0.392	0.387	0.329	0.38	0.371	0.415	0.419
标准曲线分析
平均OD450		浓度（pg/mL）
S5	1.9995	480
S4	1.2025	240
S3	0.5575	120
S2	0.27	60
S1	0.1455	30
S0	0.0755	0
	检测样品实际浓度（pg/mL）
	1	2	3	4	5	6	7	8	9	10	11	12
A	S5	S5	S4	S4	S3	S3	S2	S2	S1	S1	S0	S0
B	261.42	319.752	245.944	257.848	224.516	322.133	270.943	250.706	289.99	247.134	320.942	255.467
C	592.365	609.031	611.412	629.269	543.556	542.366	575.698	625.697	626.888	617.364	561.413	548.318
D	399.512	363.798	449.511	432.844	330.466	398.321	392.369	323.323	384.036	373.322	425.702	430.464
		Avg(pg/ml)	SD	p value
	sham	272.233	33.1716
	MCAO	590.281	34.2932	5.79744e-05	p<0.01,#	compared with sham
	MCAO+THSWD	391.972	39.77	0.000172922	p<0.01,*	compared with MCAO

## Sheet: Elisa-IL-1β
IL-1β
检测样本对应表：
	1	2	3	4	5	6	7	8	9	10	11	12
A	S5	S5	S4	S4	S3	S3	S2	S2	S1	S1	S0	S0
B	sham-1	sham-2	sham-3	sham-4	sham-5	sham-6	sham-7	sham-8	sham-9	sham-10	sham-11	sham-12
C	MCAO-1	MCAO-2	MCAO-3	MCAO-4	MCAO-5	MCAO-6	MCAO-7	MCAO-8	MCAO-9	MCAO-10	MCAO-11	MCAO-12
D	MCAO+THSWD-1	MCAO+THSWD-2	MCAO+THSWD-3	MCAO+THSWD-4	MCAO+THSWD-5	MCAO+THSWD-6	MCAO+THSWD-7	MCAO+THSWD-8	MCAO+THSWD-9	MCAO+THSWD-10	MCAO+THSWD-11	MCAO+THSWD-12
检测样本吸光度值(OD450)：
	1	2	3	4	5	6	7	8	9	10	11	12
A	1.866	1.912	0.998	1.003	0.554	0.562	0.251	0.261	0.183	0.198	0.065	0.074
B	0.2	0.227	0.19	0.233	0.191	0.189	0.239	0.202	0.228	0.219	0.209	0.222
C	0.369	0.362	0.348	0.343	0.34	0.37	0.375	0.357	0.332	0.396	0.352	0.389
D	0.303	0.267	0.256	0.309	0.237	0.276	0.284	0.244	0.298	0.272	0.301	0.224
标准曲线分析
平均OD450		浓度（pg/mL）
S5	1.889	48
S4	1.0005	24
S3	0.558	12
S2	0.256	6
S1	0.1905	3
S0	0.0695	0
	检测样品实际浓度（pg/mL）
	1	2	3	4	5	6	7	8	9	10	11	12
A	S5	S5	S4	S4	S3	S3	S2	S2	S1	S1	S0	S0
B	17.181	20.7171	15.8714	21.5028	16.0023	15.7404	22.2886	17.4429	20.848	19.6693	18.3597	20.0622
C	39.3141	38.3973	36.5638	35.909	35.5161	39.4451	40.0999	37.7425	34.4684	42.8501	37.0877	41.9334
D	30.6704	25.9557	24.515	31.4562	22.0267	27.1343	28.1821	22.9435	30.0156	26.6105	30.4085	20.3242
		Avg(pg/ml)	SD	p value
	sham	18.8071	2.33775
	MCAO	38.2773	2.56605	7.15312e-05	p<0.01,#	compared with sham
	MCAO+THSWD	26.6869	3.66126	0.000978075	p<0.01,*	compared with MCAO

## Sheet: TNF,MCP,IL PCR
Groups		CT1	CT2	CT3	AvgCT
sham-1	beta-Actin	19.2	19.25	19.22	19.2233
sham-2	beta-Actin	18.81	19.21	18.88	18.9667
sham-3	beta-Actin	18.76	18.92	19.07	18.9167
MCAO-1	beta-Actin	19.44	19.7	19.64	19.5933
MCAO-2	beta-Actin	18.91	19.01	19.18	19.0333
MCAO-3	beta-Actin	18.89	19.14	19.2	19.0767
MCAO+THSWD-1	beta-Actin	18.73	19.04	18.77	18.8467
MCAO+THSWD-2	beta-Actin	18.62	18.91	19	18.8433
MCAO+THSWD-3	beta-Actin	18.79	18.82	19.21	18.94
Groups		CT1	CT2	CT3	AvgCT	△CT	2-△CT	Avg 2-△CT	2-△△CT	Avg 2-△△CT	SD	p value
sham-1	TNF-a	25.98	25.64	25.93	25.85	6.62667	0.0101199	0.00901162	1.12298	1	0.112696
sham-2	TNF-a	25.66	25.77	25.96	25.7967	6.83	0.00878952		0.975354
sham-3	TNF-a	25.85	25.74	25.99	25.86	6.94333	0.00812547		0.901666
MCAO-1	TNF-a	23.33	23.35	23.1	23.26	3.66667	0.0787451	0.0635022	8.73817	7.04671	1.46781	0.0092977	compared with sham
MCAO-2	TNF-a	23.19	23.24	23.22	23.2167	4.18333	0.0550416		6.10785			p<0.01,#
MCAO-3	TNF-a	23.21	23.14	23.3	23.2167	4.14	0.0567199		6.29409
MCAO+THSWD-1	TNF-a	24.29	24.41	24.14	24.28	5.43333	0.0231421	0.0237415	2.56804	2.63454	0.228761	0.0161849	compared with MCAO
MCAO+THSWD-2	TNF-a	24.36	24.27	24.41	24.3467	5.50333	0.0220461		2.44641			p<0.05,**
MCAO+THSWD-3	TNF-a	24.23	24.24	24.14	24.2033	5.26333	0.0260363		2.88919
Groups		CT1	CT2	CT3	AvgCT	△CT	2-△CT	Avg 2-△CT	2-△△CT	Avg 2-△△CT	SD	p value
sham-1	Mcp-1	26.94	26.71	27.14	26.93	7.70667	0.00478699	0.00418782	1.14307	1	0.123905
sham-2	Mcp-1	27.13	26.78	27.01	26.9733	8.00667	0.00388824		0.928464
sham-3	Mcp-1	26.69	27.1	26.98	26.9233	8.00667	0.00388824		0.928464
MCAO-1	Mcp-1	24.47	24.55	24.65	24.5567	4.96333	0.0320544	0.0324807	7.65419	7.75599	0.146682	3.02004e-07	compared with sham
MCAO-2	Mcp-1	23.98	23.98	23.88	23.9467	4.91333	0.0331848		7.92412			p<0.01,#
MCAO-3	Mcp-1	24.03	24.15	23.92	24.0333	4.95667	0.0322029		7.68965
MCAO+THSWD-1	Mcp-1	25.31	25.25	25.45	25.3367	6.49	0.0111254	0.0114687	2.65661	2.73858	0.281178	5.16302e-05	compared with MCAO
MCAO+THSWD-2	Mcp-1	25.48	25.39	25.38	25.4167	6.57333	0.010501		2.5075			p<0.01,*
MCAO+THSWD-3	Mcp-1	25.25	25.32	25.12	25.23	6.29	0.0127797		3.05164
Groups		CT1	CT2	CT3	AvgCT	△CT	2-△CT	Avg 2-△CT	2-△△CT	Avg 2-△△CT	SD	p value
sham-1	IL-1β	27.87	28.04	27.63	27.8467	8.62333	0.00253582	0.00224746	1.1283	1	0.112141
sham-2	IL-1β	27.91	27.67	27.93	27.8367	8.87	0.00213729		0.950982
sham-3	IL-1β	27.68	27.86	27.96	27.8333	8.91667	0.00206926		0.920713
MCAO-1	IL-1β	25.08	25.14	25.29	25.17	5.57667	0.0209535	0.0211988	9.32319	9.43234	0.153194	2.57017e-07	compared with sham
MCAO-2	IL-1β	24.46	24.63	24.72	24.6033	5.57	0.0210505		9.36637			p<0.01,#
MCAO-3	IL-1β	24.62	24.45	24.76	24.61	5.53333	0.0215924		9.60747
MCAO+THSWD-1	IL-1β	25.67	25.36	25.65	25.56	6.71333	0.00952983	0.00935612	4.24027	4.16298	0.0676126	1.47932e-05	compared with MCAO
MCAO+THSWD-2	IL-1β	25.93	25.47	25.38	25.5933	6.75	0.00929068		4.13386			p<0.01,*
MCAO+THSWD-3	IL-1β	25.79	25.85	25.45	25.6967	6.75667	0.00924785		4.1148

## Sheet: RT-qPCR
Groups		CT1	CT2	CT3	AvgCT
A-1	beta-Actin	19.93	20.15	20.2	20.0933
A-2	beta-Actin	19.98	20.16	20.2	20.1133
A-3	beta-Actin	19.97	19.9	20.05	19.9733
B-1	beta-Actin	20.19	20.24	20.27	20.2333
B-2	beta-Actin	20.01	20.19	20.12	20.1067
B-3	beta-Actin	20.12	20.15	20.13	20.1333
C-1	beta-Actin	20.21	19.99	19.83	20.01
C-2	beta-Actin	19.91	20.26	19.83	20
C-3	beta-Actin	20.26	19.85	20.21	20.1067
Groups		CT1	CT2	CT3	AvgCT	△CT	Avg△CT	△CT1	△CT2	△CT3	△△CT1	△△CT2	△△CT3	2-△△CT1	2-△△CT2	2-△△CT3	Avg 2-△△CT	SD	p value		Iba-1
A-1	A	23.8	24.14	23.91	23.95	3.85667	3.91333	3.70667	4.04667	3.81667	-0.206667	0.133333	-0.0966667	1.15402	0.911722	1.0693	1.00409	0.0963641			2-△△CT	SD	p value
A-2	A	23.92	23.92	24.17	24.0033	3.89		3.80667	3.80667	4.05667	-0.106667	-0.106667	0.143333	1.07674	1.07674	0.905425				Sham	1.00409	0.0963641
A-3	A	23.85	24.03	24.02	23.9667	3.99333		3.87667	4.05667	4.04667	-0.0366667	0.143333	0.133333	1.02574	0.905425	0.911722				MCAO	4.30977	0.29965	2.39949e-11	p<0.01	#	compared with sham
B-1	A	21.91	21.98	22.01	21.9667	1.73333		1.67667	1.74667	1.77667	-2.23667	-2.16667	-2.13667	4.71307	4.48985	4.39745	4.30977	0.29965	2.39949e-11	MCAO+THSWD	2.53059	0.248399	2.28266e-10	p<0.01	*	compared with MCAO
B-2	A	21.91	21.97	21.8	21.8933	1.78667		1.80333	1.86333	1.69333	-2.11	-2.05	-2.22	4.31691	4.14106	4.65893
B-3	A	22.01	21.97	22.14	22.04	1.90667		1.87667	1.83667	2.00667	-2.03667	-2.07667	-1.90667	4.10296	4.21831	3.74942
C-1	A	22.72	22.53	22.75	22.6667	2.65667		2.71	2.52	2.74	-1.20333	-1.39333	-1.17333	2.30271	2.62685	2.25532	2.53059	0.248399	2.28266e-10
C-2	A	22.41	22.59	22.77	22.59	2.59		2.41	2.59	2.77	-1.50333	-1.32333	-1.14333	2.83497	2.50244	2.20891
C-3	A	22.47	22.67	22.66	22.6	2.49333		2.36333	2.56333	2.55333	-1.55	-1.35	-1.36	2.92817	2.54912	2.56685
Groups		CT1	CT2	CT3	AvgCT	△CT	Avg△CT	△CT1	△CT2	△CT3	△△CT1	△△CT2	△△CT3	2-△△CT1	2-△△CT2	2-△△CT3	Avg 2-△△CT	SD	p value		MPO
A-1	B	24.67	24.29	24.41	24.4567	4.36333	4.39667	4.57667	4.19667	4.31667	0.18	-0.2	-0.08	0.882703	1.1487	1.05702	1.00798	0.133019			2-△△CT	SD	p value
A-2	B	24.58	24.32	24.29	24.3967	4.28333		4.46667	4.20667	4.17667	0.07	-0.19	-0.22	0.952638	1.14076	1.16473				Sham	1.00798	0.133019
A-3	B	24.57	24.31	24.67	24.5167	4.54333		4.59667	4.33667	4.69667	0.2	-0.06	0.3	0.870551	1.04247	0.812252				MCAO	2.27118	0.274655	2.45287e-08	p<0.01	#	compared with sham
B-1	B	23.26	23.17	23.47	23.3	3.06667		3.02667	2.93667	3.23667	-1.37	-1.46	-1.16	2.58471	2.75108	2.23457	2.27118	0.274655	2.45287e-08	MCAO+THSWD	1.25506	0.107178	4.29937e-07	p<0.01	*	compared with MCAO
B-2	B	23.42	23.45	23.52	23.4633	3.35667		3.31333	3.34333	3.41333	-1.08333	-1.05333	-0.983333	2.11893	2.07532	1.97703
B-3	B	23.44	23.2	23.49	23.3767	3.24333		3.30667	3.06667	3.35667	-1.09	-1.33	-1.04	2.12874	2.51403	2.05623
C-1	B	24.07	24.06	24.18	24.1033	4.09333		4.06	4.05	4.17	-0.336667	-0.346667	-0.226667	1.26284	1.27162	1.17013	1.25506	0.107178	4.29937e-07
C-2	B	24.2	24.2	24.05	24.15	4.15		4.2	4.2	4.05	-0.196667	-0.196667	-0.346667	1.14605	1.14605	1.27162
C-3	B	23.92	24.19	24.14	24.0833	3.97667		3.81333	4.08333	4.03333	-0.583333	-0.313333	-0.363333	1.49831	1.24258	1.28639
Groups		CT1	CT2	CT3	AvgCT	△CT	Avg△CT	△CT1	△CT2	△CT3	△△CT1	△△CT2	△△CT3	2-△△CT1	2-△△CT2	2-△△CT3	Avg 2-△△CT	SD	p value		TNF-α
A-1	C	25.59	25.4	25.21	25.4	5.30667	5.29889	5.49667	5.30667	5.11667	0.197778	0.00777778	-0.182222	0.871893	0.994623	1.13463	1.00467	0.102944			2-△△CT	SD
A-2	C	25.32	25.48	25.2	25.3333	5.22		5.20667	5.36667	5.08667	-0.0922222	0.0677778	-0.212222	1.06601	0.954107	1.15847				Sham	1.00467	0.102944
A-3	C	25.47	25.33	25.23	25.3433	5.37		5.49667	5.35667	5.25667	0.197778	0.0577778	-0.0422222	0.871893	0.960743	1.0297				MCAO	3.14741	0.284322	5.38906e-10	p<0.01	#	compared with sham
B-1	C	23.78	23.76	23.98	23.84	3.60667		3.54667	3.52667	3.74667	-1.75222	-1.77222	-1.55222	3.36877	3.4158	2.93269	3.14741	0.284322	5.38906e-10	MCAO+THSWD	1.8898	0.246207	1.5896e-08	p<0.01	*	compared with MCAO
B-2	C	23.56	23.84	23.71	23.7033	3.59667		3.45333	3.73333	3.60333	-1.84556	-1.56556	-1.69556	3.59391	2.95991	3.23902
B-3	C	23.84	23.79	24.01	23.88	3.74667		3.70667	3.65667	3.87667	-1.59222	-1.64222	-1.42222	3.01513	3.12146	2.67998
C-1	C	24.62	24.46	24.51	24.53	4.52		4.61	4.45	4.5	-0.688889	-0.848889	-0.798889	1.61204	1.80111	1.73976	1.8898	0.246207	1.5896e-08
C-2	C	24.49	24.49	24.51	24.4967	4.49667		4.49	4.49	4.51	-0.808889	-0.808889	-0.788889	1.75186	1.75186	1.72774
C-3	C	24.26	24.22	24.31	24.2633	4.15667		4.15333	4.11333	4.20333	-1.14556	-1.18556	-1.09556	2.21231	2.27451	2.13695
Groups		CT1	CT2	CT3	AvgCT	△CT	Avg△CT	△CT1	△CT2	△CT3	△△CT1	△△CT2	△△CT3	2-△△CT1	2-△△CT2	2-△△CT3	Avg 2-△△CT	SD	p value		RIP1
A-1	D	27.04	26.79	26.65	26.8267	6.73333	6.74889	6.94667	6.69667	6.55667	0.197778	-0.0522222	-0.192222	0.871893	1.03686	1.14252	1.00608	0.116793			2-△△CT	SD
A-2	D	26.7	26.89	26.65	26.7467	6.63333		6.58667	6.77667	6.53667	-0.162222	0.0277778	-0.212222	1.11901	0.98093	1.15847				Sham	1.00608	0.116793
A-3	D	26.82	26.76	26.98	26.8533	6.88		6.84667	6.78667	7.00667	0.0977778	0.0377778	0.257778	0.934471	0.974154	0.836375				MCAO	2.82715	0.318311	7.62748e-09	p<0.01	#	compared with sham
B-1	D	25.24	25.54	25.4	25.3933	5.16		5.00667	5.30667	5.16667	-1.74222	-1.44222	-1.58222	3.3455	2.71739	2.99431	2.82715	0.318311	7.62748e-09	MCAO+THSWD	1.78855	0.195166	6.08511e-07	p<0.01	*	compared with MCAO
B-2	D	25.3	25.22	25.62	25.38	5.27333		5.19333	5.11333	5.51333	-1.55556	-1.63556	-1.23556	2.93947	3.10707	2.35472
B-3	D	25.47	25.6	25.35	25.4733	5.34		5.33667	5.46667	5.21667	-1.41222	-1.28222	-1.53222	2.66147	2.43213	2.89231
C-1	D	26.19	26.09	26.01	26.0967	6.08667		6.18	6.08	6	-0.568889	-0.668889	-0.748889	1.48338	1.58985	1.6805	1.78855	0.195166	6.08511e-07
C-2	D	25.81	25.8	25.97	25.86	5.86		5.81	5.8	5.97	-0.938889	-0.948889	-0.778889	1.91705	1.93039	1.71581
C-3	D	26.02	25.95	25.77	25.9133	5.80667		5.91333	5.84333	5.66333	-0.835556	-0.905556	-1.08556	1.78454	1.87327	2.12219
Groups		CT1	CT2	CT3	AvgCT	△CT	Avg△CT	△CT1	△CT2	△CT3	△△CT1	△△CT2	△△CT3	2-△△CT1	2-△△CT2	2-△△CT3	Avg 2-△△CT	SD	p value		RIP3
A-1	E	25.36	25.51	25.71	25.5267	5.43333	5.42889	5.26667	5.41667	5.61667	-0.162222	-0.0122222	0.187778	1.11901	1.00851	0.877957	1.00776	0.13395			2-△△CT	SD	p value
A-2	E	25.35	25.7	25.24	25.43	5.31667		5.23667	5.58667	5.12667	-0.192222	0.157778	-0.302222	1.14252	0.896405	1.23304				Sham	1.00776	0.13395
A-3	E	25.39	25.66	25.48	25.51	5.53667		5.41667	5.68667	5.50667	-0.0122222	0.257778	0.0777778	1.00851	0.836375	0.947516				MCAO	2.52932	0.330086	4.49612e-08	p<0.01	#	compared with sham
B-1	E	24.56	24.05	24.18	24.2633	4.03		4.32667	3.81667	3.94667	-1.10222	-1.61222	-1.48222	2.14685	3.05722	2.79379	2.52932	0.330086	4.49612e-08	MCAO+THSWD	1.44277	0.130218	1.26774e-06	p<0.01	*	compared with MCAO
B-2	E	24.47	24.24	24.1	24.27	4.16333		4.36333	4.13333	3.99333	-1.06556	-1.29556	-1.43556	2.09298	2.45472	2.70486
B-3	E	24.08	24.26	24.39	24.2433	4.11		3.94667	4.12667	4.25667	-1.48222	-1.30222	-1.17222	2.79379	2.46608	2.25359
C-1	E	24.92	24.75	24.89	24.8533	4.84333		4.91	4.74	4.88	-0.518889	-0.688889	-0.548889	1.43285	1.61204	1.46296	1.44277	0.130218	1.26774e-06
C-2	E	24.81	25.2	24.92	24.9767	4.97667		4.81	5.2	4.92	-0.618889	-0.228889	-0.508889	1.53569	1.17193	1.42295
C-3	E	25.06	24.88	25.07	25.0033	4.89667		4.95333	4.77333	4.96333	-0.475556	-0.655556	-0.465556	1.39045	1.57522	1.38085
Groups		CT1	CT2	CT3	AvgCT	△CT	Avg△CT	△CT1	△CT2	△CT3	△△CT1	△△CT2	△△CT3	2-△△CT1	2-△△CT2	2-△△CT3	Avg 2-△△CT	SD	p value		MLKL
A-1	F	26.3	26.51	26.34	26.3833	6.29	6.22778	6.20667	6.41667	6.24667	-0.0211111	0.188889	0.0188889	1.01474	0.877281	0.986993	1.00506	0.10662			2-△△CT	SD	p value
A-2	F	26.25	26.11	26.18	26.18	6.06667		6.13667	5.99667	6.06667	-0.0911111	-0.231111	-0.161111	1.06519	1.17374	1.11815				Sham	1.00506	0.10662
A-3	F	26.17	26.44	26.29	26.3	6.32667		6.19667	6.46667	6.31667	-0.0311111	0.238889	0.0888889	1.0218	0.847398	0.940247				MCAO	2.85934	0.267795	7.94302e-10	p<0.01	#	compared with sham
B-1	F	25	25.03	24.87	24.9667	4.73333		4.76667	4.79667	4.63667	-1.46111	-1.43111	-1.59111	2.7532	2.69654	3.01281	2.85934	0.267795	7.94302e-10	MCAO+THSWD	1.88261	0.201664	1.52516e-07	p<0.01	*	compared with MCAO
B-2	F	25.05	24.92	24.66	24.8767	4.77		4.94333	4.81333	4.55333	-1.28444	-1.41444	-1.67444	2.43588	2.66557	3.19196
B-3	F	24.93	24.71	24.71	24.7833	4.65		4.79667	4.57667	4.57667	-1.43111	-1.65111	-1.65111	2.69654	3.14075	3.14075
C-1	F	25.53	25.42	25.46	25.47	5.46		5.52	5.41	5.45	-0.707778	-0.817778	-0.777778	1.63329	1.76269	1.71449	1.88261	0.201664	1.52516e-07
C-2	F	25.39	25.11	25.42	25.3067	5.30667		5.39	5.11	5.42	-0.837778	-1.11778	-0.807778	1.7873	2.17012	1.75051
C-3	F	25.2	25.36	25.36	25.3067	5.2		5.09333	5.25333	5.25333	-1.13444	-0.974444	-0.974444	2.19534	1.96488	1.96488

## Sheet: WB
Groups	beta-Actin-1				Groups	beta-Actin-2				Groups	beta-Actin-3
sham	42867.7				sham	44581.4				sham	50013.1
MCAO	42840.3				MCAO	44863.5				MCAO	50966.5
MCAO+THSWD	43789.4				MCAO+THSWD	45110.1				MCAO+THSWD	50109.1
Groups	Iba1-1				Groups	Iba1-2				Groups	Iba1-3				Groups	Iba1			Avg	SD	p value
sham	20464.5	0.477386	1		sham	18721.3	0.419936	1		sham	23960.1	0.479075	1		sham	1	1	1	1	0.0336674
MCAO	37144.1	0.867036	1.81622		MCAO	32586.2	0.72634	1.72965		MCAO	41208.9	0.808548	1.68773		MCAO	1.81622	1.72965	1.68773	1.74453	0.0655244	0.00128592	p<0.05,##	compared with sham
MCAO+THSWD	28262.6	0.645421	1.35199		MCAO+THSWD	26349.7	0.58412	1.39097		MCAO+THSWD	27539	0.549581	1.14717		MCAO+THSWD	1.35199	1.39097	1.14717	1.29671	0.130965	0.00689672	p<0.05,**	compared with MCAO
Groups	Mpo-1				Groups	Mpo-2				Groups	Mpo-3				Groups	Mpo			Avg	SD	p value
sham	10749.4	0.250757	1		sham	18203.3	0.408317	1		sham	25066.6	0.5012	1		sham	1	1	1	1	0.126606
MCAO	23191.9	0.541357	2.15889		MCAO	31520.6	0.702588	1.72069		MCAO	38064.3	0.746848	1.49012		MCAO	2.15889	1.72069	1.49012	1.7899	0.339713	0.0282405	p<0.05,##	compared with sham
MCAO+THSWD	15453.4	0.352902	1.40735		MCAO+THSWD	20443.6	0.453193	1.1099		MCAO+THSWD	27828.7	0.555361	1.10806		MCAO+THSWD	1.40735	1.1099	1.10806	1.20844	0.172262	0.0391754	p<0.05,**	compared with MCAO
Groups	Tnf-α-1				Groups	Tnf-α-2				Groups	Tnf-α-3				Groups	Tnf-α			Avg	SD	p value
sham	8400.67	0.195967	1		sham	20569.6	0.461394	1		sham	17472.1	0.349351	1		sham	1	1	1	1	0.133249
MCAO	19389.7	0.452604	2.30959		MCAO	41026.9	0.914483	1.982		MCAO	40071.2	0.786226	2.25054		MCAO	2.30959	1.982	2.25054	2.18071	0.174599	0.00360521	p<0.05,##	compared with sham
MCAO+THSWD	10072.5	0.230022	1.17377		MCAO+THSWD	25748.3	0.570788	1.2371		MCAO+THSWD	23063.5	0.460266	1.31749		MCAO+THSWD	1.17377	1.2371	1.31749	1.24279	0.0720264	0.00257459	p<0.05,**	compared with MCAO
Groups	Rip1-1				Groups	Rip1-2				Groups	Rip1-3				Groups	Rip1			Avg	SD	p value
sham	23453	0.547101	1		sham	29643.1	0.664921	1		sham	20111.2	0.402118	1		sham	1	1	1	1	0.131635
MCAO	37832.8	0.883111	1.61417		MCAO	59432.2	1.32473	1.99232		MCAO	47887.4	0.939585	2.33659		MCAO	1.61417	1.99232	2.33659	1.98102	0.361344	0.0211848	p<0.05,##	compared with sham
MCAO+THSWD	29664.9	0.677445	1.23824		MCAO+THSWD	42184.3	0.935142	1.4064		MCAO+THSWD	30889.5	0.616445	1.53299		MCAO+THSWD	1.23824	1.4064	1.53299	1.39254	0.147862	0.0452248	p<0.05,**	compared with MCAO
Groups	Rip3-1				Groups	Rip3-2				Groups	Rip3-3				Groups	Rip3			Avg	SD	p value
sham	33094.9	0.772025	1		sham	23906.2	0.536238	1		sham	25650.5	0.512876	1		sham	1	1	1	1	0.143353
MCAO	50813.4	1.18611	1.53637		MCAO	42406.1	0.945225	1.7627		MCAO	49138.5	0.964134	1.87986		MCAO	1.53637	1.7627	1.87986	1.72631	0.174614	0.00936332	p<0.05,##	compared with sham
MCAO+THSWD	40250.4	0.91918	1.19061		MCAO+THSWD	31751.3	0.703864	1.3126		MCAO+THSWD	35885.2	0.71614	1.39632		MCAO+THSWD	1.19061	1.3126	1.39632	1.29984	0.103448	0.0156457	p<0.05,**	compared with MCAO
Groups	Mlkl-1				Groups	Mlkl-2				Groups	Mlkl-3				Groups	Mlkl			Avg	SD	p value
sham	28466.7	0.66406	1		sham	20255.8	0.454355	1		sham	25064.1	0.501149	1		sham	1	1	1	1	0.11008
MCAO	44390.5	1.03618	1.56038		MCAO	39328.5	0.876625	1.92938		MCAO	55700.8	1.09289	2.18077		MCAO	1.56038	1.92938	2.18077	1.89018	0.312048	0.0193023	p<0.05,##	compared with sham
MCAO+THSWD	33338.3	0.761333	1.14648		MCAO+THSWD	30179.2	0.669013	1.47245		MCAO+THSWD	35569	0.70983	1.4164		MCAO+THSWD	1.14648	1.47245	1.4164	1.34511	0.174285	0.0370069	p<0.05,**	compared with MCAO
